# Supplementary material for: Combined Diagnostic Value of Hsa-miR-592 and Hsa-miR-9-3p in Plasma for Methamphetamine Addicts
Source: Int J Mol Sci. 2024 Aug 16;25(16):8952. doi: 10.3390/ijms25168952 (PMC11354292; doi:10.3390/ijms25168952)
Supplement: Supplementary file 1 [file ijms-25-08952-s001.zip]

Archive with 1 entries (1 files):
- ijms-3098346-supplementary.pdf
